# Supplementary material for: Region-Specific Associations between Environmental Factors and Escherichia coli in Freshwater Beaches in Toronto and Niagara Region, Canada
Source: Int J Environ Res Public Health. 2021 Dec 6;18(23):12841. doi: 10.3390/ijerph182312841 (PMC8657392; doi:10.3390/ijerph182312841)
Supplement: Supplementary file 1 [file ijerph-18-12841-s001.zip]

Archive with 1 entries (1 files):
- ijerph-1412170-supplementary.pdf
